# Supplementary material for: Bone marrow-derived exosomes promote inflammation and osteoclast differentiation in high-turnover renal osteodystrophy
Source: Ren Fail. 2023 Oct 23;45(2):2264396. doi: 10.1080/0886022X.2023.2264396 (PMC11001343; doi:10.1080/0886022X.2023.2264396)
Supplement: Supplemental Material [file IRNF_A_2264396_SM0037.xlsx]

## Sheet: 结果格式一
Supplementary Table 1.Inflammation- and osteoclast differentiation-related signaling pathway enrichment for target genes of miRNAs
			miRNA	Target Gene	Pathway	Regulate
			rno-miR-9a-5p	Foxo3;Nr4a1;Tlr2;Thbs2;Itgb7;Il4r;Efna2;Itga10;Nfkb1;Pdgfd;Fgf16;Bcl6;Tgfbr2;Prmt1;Foxg1;AABR07044925.1;Ptgs2;Shc2;Kcnmb1;Stk3;LOC108348108;Hspa1b;Lck;Plau;Cflar;Pde4b;Fshr;Lipe;Grin2d;Il22ra2;Thpo;Thpol1;Pak7;Cd28;	PI3K-Akt signaling pathway;FoxO signaling pathway;VEGF signaling pathway;cGMP-PKG signaling pathway;Toll-like receptor signaling pathway;MAPK signaling pathway;NF-kappa B signaling pathway;cAMP signaling pathway;B cell receptor signaling pathway;T cell receptor signaling pathway;	up
			rno-miR-133a-3p	Col1a1;Sgk1;Casp9;Fgf1;Ppp2cb;Slc2a4;Hcn2	PI3K-Akt signaling pathway;FoxO signaling pathway;VEGF signaling pathway;MAPK signaling pathway;cAMP signaling pathway;	down
			rno-miR-206-3p	Igf1;Ywhaq;Eif4e;Pla2g4a;Bdnf	PI3K-Akt signaling pathway;FoxO signaling pathway;VEGF signaling pathway;MAPK signaling pathway;cAMP signaling pathway;GnRH signaling pathway;	down
			rno-miR-30c-5p	Tp53;Irs1;Irs1;Foxg1;Ppp3r1;Camk2d;Cblb	PI3K-Akt signaling pathway;FoxO signaling pathway;VEGF signaling pathway;cGMP-PKG signaling pathway;MAPK signaling pathway;cAMP signaling pathway;GnRH signaling pathway;Jak-STAT signaling pathway;T cell receptor signaling pathway;	down
			rno-miR-133b-3p	Sgk1;Fgf1;Ppp2cb;Slc2a4;	PI3K-Akt signaling pathway;FoxO signaling pathway;MAPK signaling pathway;	down
			rno-miR-365-3p	Sgk1;Ccnd1	PI3K-Akt signaling pathway;FoxO signaling pathway;Jak-STAT signaling pathway;	up
			rno-miR-338-3p	Cdk4;Pla2g4b;	PI3K-Akt signaling pathway;VEGF signaling pathway;MAPK signaling pathway;GnRH signaling pathway;T cell receptor signaling pathway;	down
			rno-miR-17-5p	Stat3;Map3k8;Hspa8;Il6st;	FoxO signaling pathway;Toll-like receptor signaling pathway;MAPK signaling pathway;Jak-STAT signaling pathway;T cell receptor signaling pathway;	down
			rno-miR-301a-3p	Sphk2;Itpr1;	VEGF signaling pathway;cGMP-PKG signaling pathway;GnRH signaling pathway;	down
			rno-miR-301b-3p	Sphk2;Itpr1;	VEGF signaling pathway;cGMP-PKG signaling pathway;GnRH signaling pathway;	down
			rno-miR-363-3p	Itpr1;Itpr1;	cGMP-PKG signaling pathway;GnRH signaling pathway;	down
			rno-miR-20b-5p	Map3k8	Toll-like receptor signaling pathway;MAPK signaling pathway;T cell receptor signaling pathway;	down
			rno-miR-101a-3p	Sox9;	cAMP signaling pathway;	up

## Sheet: 格式二
		miRNA	Target Gene	Pathway	Regulate
		rno-miR-9a-5p	Foxo3	PI3K-Akt signaling pathway	up
		rno-miR-133a-3p	Col1a1	PI3K-Akt signaling pathway	down
		rno-miR-206-3p	Igf1	PI3K-Akt signaling pathway	down
		rno-miR-9a-5p	Nr4a1	PI3K-Akt signaling pathway	up
		rno-miR-9a-5p	Tlr2	PI3K-Akt signaling pathway	up
		rno-miR-9a-5p	Thbs2	PI3K-Akt signaling pathway	up
		rno-miR-30c-5p	Tp53	PI3K-Akt signaling pathway	down
		rno-miR-133a-3p	Sgk1	PI3K-Akt signaling pathway	down
		rno-miR-133b-3p	Sgk1	PI3K-Akt signaling pathway	down
		rno-miR-365-3p	Sgk1	PI3K-Akt signaling pathway	up
		rno-miR-9a-5p	Itgb7	PI3K-Akt signaling pathway	up
		rno-miR-133a-3p	Casp9	PI3K-Akt signaling pathway	down
		rno-miR-133a-3p	Fgf1	PI3K-Akt signaling pathway	down
		rno-miR-133b-3p	Fgf1	PI3K-Akt signaling pathway	down
		rno-miR-30c-5p	Irs1	PI3K-Akt signaling pathway	down
		rno-miR-133a-3p	Ppp2cb	PI3K-Akt signaling pathway	down
		rno-miR-133b-3p	Ppp2cb	PI3K-Akt signaling pathway	down
		rno-miR-9a-5p	Il4r	PI3K-Akt signaling pathway	up
		rno-miR-9a-5p	Efna2	PI3K-Akt signaling pathway	up
		rno-miR-365-3p	Ccnd1	PI3K-Akt signaling pathway	up
		rno-miR-9a-5p	Itga10	PI3K-Akt signaling pathway	up
		rno-miR-9a-5p	Nfkb1	PI3K-Akt signaling pathway	up
		rno-miR-338-3p	Cdk4	PI3K-Akt signaling pathway	down
		rno-miR-9a-5p	Pdgfd	PI3K-Akt signaling pathway	up
		rno-miR-206-3p	Ywhaq	PI3K-Akt signaling pathway	down
		rno-miR-206-3p	Eif4e	PI3K-Akt signaling pathway	down
		rno-miR-9a-5p	Fgf16	PI3K-Akt signaling pathway	up
		rno-miR-9a-5p	Foxo3	FoxO signaling pathway	up
		rno-miR-9a-5p	Bcl6	FoxO signaling pathway	up
		rno-miR-206-3p	Igf1	FoxO signaling pathway	down
		rno-miR-133a-3p	Sgk1	FoxO signaling pathway	down
		rno-miR-133b-3p	Sgk1	FoxO signaling pathway	down
		rno-miR-365-3p	Sgk1	FoxO signaling pathway	up
		rno-miR-9a-5p	Tgfbr2	FoxO signaling pathway	up
		rno-miR-30c-5p	Irs1	FoxO signaling pathway	down
		rno-miR-133a-3p	Slc2a4	FoxO signaling pathway	down
		rno-miR-133b-3p	Slc2a4	FoxO signaling pathway	down
		rno-miR-17-5p	Stat3	FoxO signaling pathway	down
		rno-miR-365-3p	Ccnd1	FoxO signaling pathway	up
		rno-miR-9a-5p	Prmt1	FoxO signaling pathway	up
		rno-miR-30c-5p	Foxg1	FoxO signaling pathway	down
		rno-miR-9a-5p	Foxg1	FoxO signaling pathway	up
		rno-miR-9a-5p	AABR07044925.1	FoxO signaling pathway	up
		rno-miR-9a-5p	Ptgs2	VEGF signaling pathway	up
		rno-miR-206-3p	Pla2g4a	VEGF signaling pathway	down
		rno-miR-338-3p	Pla2g4b	VEGF signaling pathway	down
		rno-miR-9a-5p	Shc2	VEGF signaling pathway	up
		rno-miR-133a-3p	Casp9	VEGF signaling pathway	down
		rno-miR-301a-3p	Sphk2	VEGF signaling pathway	down
		rno-miR-301b-3p	Sphk2	VEGF signaling pathway	down
		rno-miR-30c-5p	Ppp3r1	VEGF signaling pathway	down
		rno-miR-9a-5p	Kcnmb1	cGMP-PKG signaling pathway	up
		rno-miR-301a-3p	Itpr1	cGMP-PKG signaling pathway	down
		rno-miR-301b-3p	Itpr1	cGMP-PKG signaling pathway	down
		rno-miR-363-3p	Itpr1	cGMP-PKG signaling pathway	down
		rno-miR-30c-5p	Irs1	cGMP-PKG signaling pathway	down
		rno-miR-9a-5p	Tlr2	Toll-like receptor signaling pathway	up
		rno-miR-17-5p	Map3k8	Toll-like receptor signaling pathway	down
		rno-miR-20b-5p	Map3k8	Toll-like receptor signaling pathway	down
		rno-miR-9a-5p	Nfkb1	Toll-like receptor signaling pathway	up
		rno-miR-206-3p	Pla2g4a	MAPK signaling pathway	down
		rno-miR-338-3p	Pla2g4b	MAPK signaling pathway	down
		rno-miR-9a-5p	Nr4a1	MAPK signaling pathway	up
		rno-miR-30c-5p	Tp53	MAPK signaling pathway	down
		rno-miR-9a-5p	Stk3	MAPK signaling pathway	up
		rno-miR-9a-5p	Tgfbr2	MAPK signaling pathway	up
		rno-miR-133a-3p	Fgf1	MAPK signaling pathway	down
		rno-miR-133b-3p	Fgf1	MAPK signaling pathway	down
		rno-miR-17-5p	Map3k8	MAPK signaling pathway	down
		rno-miR-20b-5p	Map3k8	MAPK signaling pathway	down
		rno-miR-9a-5p	Nfkb1	MAPK signaling pathway	up
		rno-miR-17-5p	Hspa8	MAPK signaling pathway	down
		rno-miR-30c-5p	Ppp3r1	MAPK signaling pathway	down
		rno-miR-9a-5p	LOC108348108	MAPK signaling pathway	up
		rno-miR-206-3p	Bdnf	MAPK signaling pathway	down
		rno-miR-9a-5p	Hspa1b	MAPK signaling pathway	up
		rno-miR-9a-5p	Fgf16	MAPK signaling pathway	up
		rno-miR-9a-5p	Ptgs2	NF-kappa B signaling pathway	up
		rno-miR-9a-5p	Lck	NF-kappa B signaling pathway	up
		rno-miR-9a-5p	Plau	NF-kappa B signaling pathway	up
		rno-miR-9a-5p	Cflar	NF-kappa B signaling pathway	up
		rno-miR-9a-5p	Nfkb1	NF-kappa B signaling pathway	up
		rno-miR-101a-3p	Sox9	cAMP signaling pathway	up
		rno-miR-9a-5p	Pde4b	cAMP signaling pathway	up
		rno-miR-133a-3p	Hcn2	cAMP signaling pathway	down
		rno-miR-30c-5p	Camk2d	cAMP signaling pathway	down
		rno-miR-9a-5p	Fshr	cAMP signaling pathway	up
		rno-miR-9a-5p	Lipe	cAMP signaling pathway	up
		rno-miR-9a-5p	Grin2d	cAMP signaling pathway	up
		rno-miR-9a-5p	Nfkb1	cAMP signaling pathway	up
		rno-miR-206-3p	Bdnf	cAMP signaling pathway	down
		rno-miR-206-3p	Pla2g4a	GnRH signaling pathway	down
		rno-miR-301a-3p	Itpr1	GnRH signaling pathway	down
		rno-miR-301b-3p	Itpr1	GnRH signaling pathway	down
		rno-miR-363-3p	Itpr1	GnRH signaling pathway	down
		rno-miR-338-3p	Pla2g4b	GnRH signaling pathway	down
		rno-miR-30c-5p	Camk2d	GnRH signaling pathway	down
		rno-miR-30c-5p	Cblb	Jak-STAT signaling pathway	down
		rno-miR-9a-5p	Il22ra2	Jak-STAT signaling pathway	up
		rno-miR-17-5p	Il6st	Jak-STAT signaling pathway	down
		rno-miR-9a-5p	Il4r	Jak-STAT signaling pathway	up
		rno-miR-17-5p	Stat3	Jak-STAT signaling pathway	down
		rno-miR-365-3p	Ccnd1	Jak-STAT signaling pathway	up
		rno-miR-9a-5p	Thpo	Jak-STAT signaling pathway	up
		rno-miR-9a-5p	Thpol1	Jak-STAT signaling pathway	up
		rno-miR-9a-5p	Nfkb1	B cell receptor signaling pathway	up
		rno-miR-30c-5p	Cblb	T cell receptor signaling pathway	down
		rno-miR-9a-5p	Pak7	T cell receptor signaling pathway	up
		rno-miR-9a-5p	Lck	T cell receptor signaling pathway	up
		rno-miR-9a-5p	Cd28	T cell receptor signaling pathway	up
		rno-miR-17-5p	Map3k8	T cell receptor signaling pathway	down
		rno-miR-20b-5p	Map3k8	T cell receptor signaling pathway	down
		rno-miR-9a-5p	Nfkb1	T cell receptor signaling pathway	up
		rno-miR-338-3p	Cdk4	T cell receptor signaling pathway	down
